# Supplementary material for: Process monitoring using inflated beta regression control chart
Source: PLoS One. 2020 Jul 30;15(7):e0236756. doi: 10.1371/journal.pone.0236756 (PMC7392223; doi:10.1371/journal.pone.0236756)
Supplement: S1 Dataset — (TXT) [file pone.0236756.s001.txt]

EFFIC EXP INC CONS URB R2 E20 MT
0.61194 0.1809755 731.47 0 82.48 0 28.3 0
0.89443 5.662043 663.28 0 100 1 2941.4 1
0.42887 0.3165887 509.34 0 92.07 0 56 0
0.86562 0.1536614 581.48 1 87 0 43.8 0
0.54081 0.1657119 897.19 1 80.88 0 18.7 0
0.59288 0.1680537 541.44 0 59.68 0 18 0
0.57138 3.842996 813.62 0 93.52 0 152.3 0
1 0.1566828 576.04 1 66.91 0 28.1 0
0.5349 0.6729031 812.13 0 92.03 0 23 0
0.45183 0.4451399 687.86 0 85.62 0 64.8 0
0.34626 0.7314274 793.76 0 90 0 181.8 0
0.35784 0.2181712 573.61 0 63.23 0 22.5 0
0.74127 0.857173 654.13 0 75.48 1 120 1
0.62847 1.077515 576.66 0 91.95 0 46.3 0
0.43808 1.102183 628.39 0 92.45 0 39.5 1
0.42093 0.3952922 588.59 0 69.25 0 19.4 0
0.60124 0.8117082 795.3 0 94.67 0 137 1
0.67854 1.80114 899.56 1 92.72 0 149.2 1
1 2.278673 756.1 0 98.82 1 120.4 1
0.52816 3.159293 976.3 0 95.15 0 138.1 1
0.9581 0.2062042 586.96 0 93.42 0 65.4 0
0.7774 0.163018 487.04 0 72.76 0 18.5 0
0.62602 0.163714 545.71 0 86.11 0 36.4 0
0.76929 0.4143437 636.12 0 88.56 0 31.4 0
0.50353 0.1089687 371.61 0 68.41 0 6.1 0
0.7059 0.8198319 707.71 0 80.42 0 81.5 0
0.72874 1.530869 978.9 0 88.79 0 89 0
0.82807 0.1057562 373.11 0 60.48 0 24.1 0
0.57159 0.1919269 396.39 0 55.37 0 4 0
1 0.4361305 572.69 1 60.64 1 24.9 0
0.68771 1.007964 821.86 0 85.85 0 103.2 0
0.45281 1.232832 1047.32 0 96.76 0 36.3 0
0.41606 0.2236211 594.79 1 73.99 0 15.7 1
0.66215 0.8120979 871.85 0 97.79 0 121 0
1 0.2846323 625.24 1 66.42 1 48.9 0
0.47622 0.188539 597.48 0 47.9 0 47.4 0
0.35547 0.173418 527.52 1 88.33 0 35.9 0
0.30129 0.1812554 492.36 1 45.57 0 12.9 0
0.87604 0.8656131 657.31 0 94.06 0 72.2 0
0.95321 0.3285106 613.55 0 86.22 0 30 0
0.55454 5.348067 1047.54 0 95.12 0 180.4 0
0.52863 0.4331438 658.72 0 95.18 0 69.5 0
0.65031 12.43534 717.09 0 100 1 11608.8 0
0.56633 0.5443603 715.78 0 100 0 59.6 0
0.42551 0.245057 721.05 0 51.92 0 56.9 0
0.52985 0.4644762 586.15 0 92.19 0 70.8 0
0.58178 0.1001263 459.47 0 49.04 0 5.4 0
0.51289 1.495198 807.08 1 97.9 1 159.7 1
0.66295 3.691862 1073.1 0 97.91 0 335.5 1
0.64866 0.1575605 658.3 0 86.94 0 38.3 0
1 1.264722 678.68 0 100 0 2670.6 0
0.54568 0.3858702 572.83 0 69.25 0 67.3 0
0.73099 5.213128 751.78 0 96.82 1 1171.5 0
0.82926 4.475316 750 0 98.58 0 1278.1 0
0.52872 0.3167618 649.87 0 71.25 0 58.4 0
1 0.302757 617.15 1 73.94 0 68.7 0
0.6788 2.522639 888.78 0 94.49 1 171.8 1
0.53265 0.3218821 541.56 0 81.25 0 8.6 0
0.57594 0.4531679 591.01 0 60.88 1 33.6 1
0.79627 0.5290833 699.71 0 81.12 0 37.6 0
0.80806 0.6480592 595.6 0 92.33 0 22.9 0
0.92315 0.3663281 582.34 1 75.39 0 19 0
0.31061 0.5332378 656.04 0 75.23 0 15.2 0
0.73708 0.5185465 654.02 0 94.02 0 86.2 0
0.86427 5.755246 853.88 0 98.08 0 471.9 0
0.68105 0.5079805 559.84 1 79.97 1 13.8 1
0.5152 8.269144 875.86 0 100 1 1332.9 1
0.90964 0.2164711 528.09 0 87.48 0 40 0
0.55138 6.924937 1133.31 0 99.76 0 1359.9 1
0.42237 1.973002 940.54 0 73.12 0 215.5 1
0.56033 0.1693565 426.26 0 75.49 0 34.9 0
0.57705 0.3641743 586.91 0 85.71 0 58 0
0.65857 0.6777114 668.85 0 93.11 0 50.1 0
0.68859 0.3822418 609.14 0 83.38 0 49 0
0.84801 0.2011017 488.91 1 91.74 0 25.9 0
0.48889 0.2822954 620.33 0 100 0 27.7 0
0.86944 2.030338 775.72 0 100 1 5211.4 0
0.1455 8.993235 1080.94 0 98.9 1 366.8 0
0.76498 1.352075 786.58 0 92.52 0 49.4 0
0.62305 0.3845294 815.1 0 95.51 0 269.4 0
0.73752 2.584758 876.24 0 98.51 0 361 0
0.78782 0.4582087 567.09 0 88.68 0 65.3 0
0.79312 0.1580479 473.55 0 81.93 0 23.9 0
0.49078 0.1455341 520.44 0 75.9 0 21.8 0
0.73061 0.2345075 559.15 0 87.02 0 23.4 0
0.79987 2.371187 829.21 0 89.31 0 69.7 0
0.55219 0.92515 780.78 0 83.45 0 38.3 0
1 0.9752531 874.51 0 97.37 0 115.1 0
0.71469 0.1600665 593.15 0 48.16 0 70.6 0
0.68214 0.5702094 603.2 0 58.4 0 33 0
0.84088 0.2621456 708 0 93.48 0 86.1 0
0.69793 0.4494273 700.81 0 84.35 0 43.1 0
0.4966 1.169515 726.35 0 93.15 0 55.8 0
1 0.1052171 349.8 1 75.61 0 26.3 0
0.40693 0.4148951 689.7 0 84.86 0 18.6 0
0.91063 0.2255959 708.81 1 89.89 0 73.7 0
0.58245 0.6784176 981.36 0 86.42 0 117.1 0
0.49318 0.1807148 573.85 0 71.11 0 11.2 0
0.57327 0.7872597 928.76 0 94.88 0 230.5 0
0.98699 15.41281 934.26 0 100 1 9999.9 0
0.46401 1.179459 736.61 0 85.9 0 188.8 0
0.43094 0.3274957 613.33 0 87.85 0 11.4 0
0.71978 1.422856 745.76 1 87.36 0 76.5 0
0.53125 0.131183 403.58 1 76.4 0 16.1 0
0.75497 0.2044311 540.5 0 82.1 0 12.1 0
0.43913 0.1029116 389.82 0 63.06 0 11.9 0
0.8986 0.6124948 800.07 1 90.66 0 81.1 0
0.85935 0.3332827 595.34 0 90.5 0 17.8 0
0.44495 3.711651 984.77 0 93.92 0 161.5 0
0.71611 0.1369021 759.01 0 88.46 0 109 0
0.53144 0.1720393 536.98 0 86.2 0 19.3 0
0.34112 0.9607245 827.75 0 91.57 0 432.7 0
0.40161 0.3747555 689.37 0 90.09 0 47.3 1
0.54301 0.1722625 632.39 0 59.25 0 16.9 0
0.61532 31.05486 1267.07 0 98.26 1 1720.5 1
0.75914 3.051414 720.14 0 98.95 1 850.8 1
0.97938 0.3104746 500.92 0 79.43 0 13 0
0.90794 0.4143018 688.9 0 94.22 0 73.8 0
0.48872 0.6929156 710.08 0 88.43 0 56.8 0
0.5734 1.664501 634.12 0 73.56 0 45.2 0
0.61376 0.768426 771.57 0 77.82 0 127.1 1
0.37637 0.7168421 749.05 1 93.45 0 103 0
0.48828 0.1995467 713.2 0 48.45 0 21.7 0
1 0.1352127 511.95 1 74.2 0 14.1 0
0.37077 0.1650311 384.91 0 60.97 0 10.4 0
0.7069 0.3063125 595.08 0 87.24 0 35.7 0
0.52013 4.717612 979.41 0 96.14 0 168.1 0
1 0.5233133 630.56 0 79.64 0 30.2 0
0.88712 0.1696068 467.1 0 74.18 0 22.6 0
0.67915 0.0880023 512.6 0 78.36 0 6.7 0
0.9931 0.3414778 532.27 0 75.87 0 36.7 0
0.61994 1.587412 838.24 0 95.11 0 68.3 0
0.58174 0.5182576 637.68 0 72.96 0 35 0
0.6547 0.3846596 601.91 0 48.75 1 22.3 0
0.97953 0.1349967 534.2 0 57.99 0 15 0
0.71574 0.4900686 691.31 0 87.09 0 55 0
0.71834 0.1531349 724.32 0 79.4 0 22.6 0
1 0.386325 711.55 1 79.66 0 94.3 0
0.52747 11.65117 1582.11 1 99.47 1 1487.3 1
0.49134 0.775186 822.43 0 80.41 0 45 0
0.91601 0.3626347 582.08 1 82.97 1 9.8 0
0.61821 0.3002893 564.63 1 54.69 1 49.6 0
0.42151 0.3433991 549.41 0 87.61 0 15.7 0
0.71843 29.84679 1459.82 0 98.33 0 1213.5 1
0.70352 0.1360965 509.39 0 73.53 0 19.2 0
0.62251 1.995499 886.82 1 95.57 0 188.3 0
0.28462 2.317009 1634.82 0 97.8 0 575.1 0
0.3077 2.018767 835.5 0 99 0 152.4 1
0.63408 1.34727 774.47 0 99.56 1 255.7 1
0.97708 0.1541855 548.81 0 85.82 0 51 0
0.39831 0.3192788 543.59 0 67.53 0 11.3 0
0.4649 3.526936 1202.11 0 100 1 456.2 1
0.47949 0.2611819 689.32 0 85.75 0 63 0
0.45951 0.1756917 563.46 0 75.96 0 13.2 0
0.59463 0.1261432 535.5 1 78.83 0 33.6 0
0.29217 0.2302882 578.48 1 73.27 0 11.1 0
0.66544 0.6249536 749.59 1 85.83 0 36.5 0
0.35983 0.1361747 383.75 1 51.03 0 18 0
0.98526 0.1719311 562.64 0 83.36 0 17.4 0
0.7233 0.5631626 685.39 1 88.17 0 119.2 0
0.45781 0.887755 671.81 0 92.46 0 25.5 0
0.53941 1.302961 774.7 0 93.47 0 125.3 0
0.95185 0.3300683 645.02 0 85.56 0 38.5 0
0.73695 0.5733296 589.98 1 61.29 0 28.6 0
0.58725 0.7312441 847.4 0 94.36 0 51.8 0
0.85015 0.1242397 439.13 0 77.36 0 23 0
0.5973 0.7084048 783.83 0 91.97 0 185.7 0
0.52567 1.865309 932.45 0 71.78 0 135.1 0
0.86131 0.3398153 637.29 0 89.75 0 40.5 0
0.25176 0.1920288 426.13 0 68.11 0 11.7 0
0.68088 0.3557339 556.29 1 78.92 0 29.1 0
0.56228 0.9012886 589.82 1 78.29 0 28.4 0
1 0.6303414 807.11 0 89.82 0 74 0
0.50441 0.7397376 858.88 0 73.6 0 130.1 0
0.51032 0.1448625 370.89 0 70.11 0 18.6 0
0.58659 0.6554775 755.95 1 80.71 0 30.9 0
0.88906 0.8601044 664.91 0 92.51 0 30.6 0
0.43247 0.1110035 344.56 1 28.69 0 10.4 0
0.75762 0.2397621 782.47 0 87.15 0 49.7 0
0.57314 0.5317341 765.99 0 95.02 0 61.1 0
0.72653 0.176665 397.6 0 71.77 0 18.3 0
0.88827 0.610652 692.99 0 92.3 0 63.9 0
0.89498 0.3231772 496.54 0 69.19 0 28.1 0
0.73722 0.2425634 707.26 1 77.29 0 23.2 0
0.99002 5.926197 1005.01 0 91.48 1 453.4 1
0.55625 0.7794497 826.46 0 86.05 0 34.8 1
1 180.0263 1479.69 0 94.05 1 6808.1 1
0.31951 0.3125325 424.35 0 53.16 0 18.9 0
0.82042 0.1747211 647.51 0 63.19 0 16.8 0
0.47485 0.3839806 563.77 1 60.17 0 49.2 0
0.56362 0.319308 492.4 1 49.34 1 8.4 0
0.42485 2.331649 809.64 0 95.35 1 162.6 1
0.6226 0.4539484 611.57 0 86.61 0 21.6 0
0.50941 19.37663 1252.05 0 98.78 1 488.9 1
0.57067 0.260155 747.6 0 90.51 0 25.7 0
0.74305 0.1845778 553.47 0 82.61 0 15.8 0
0.48158 1.97682 785.33 0 91.58 0 122.8 0
0.88881 0.3081753 701.76 0 86.29 0 119.9 0
0.66964 0.2308836 561.04 0 70.88 0 28.2 0
0.65836 0.1502456 526.79 1 65.32 0 15.9 0
0.64893 0.4398203 904.46 0 95.21 0 134.3 0
0.76977 0.1785885 485.18 1 69.9 0 16.1 0
0.82982 0.1441742 494.36 0 74.89 0 17.9 0
0.53564 1.997553 952.39 0 87.67 0 204.5 0
0.74992 0.2320144 614.84 0 88.61 0 45.3 0
0.90858 0.2794728 456.64 1 95.31 0 304.1 0
0.6792 7.21212 1135.53 0 94.08 0 824.4 1
0.40054 0.1446872 798.26 0 54.77 0 23.5 0
1 0.1316624 414.84 0 82.76 0 27.4 0
0.32693 0.4341535 502.44 0 65.46 0 5.3 0
0.85717 0.1835921 373.92 0 90.31 0 20 0
0.80829 0.5006069 596.37 1 90.67 0 49 0
0.31889 2.515509 791.14 0 97.13 1 62.8 1
0.78563 0.1158189 502.9 0 21.48 0 35.6 0
1 0.3912651 642.78 0 84.28 1 77.4 0
0.48724 0.2546468 525.88 1 57.22 0 53.9 0
0.32422 2.755898 746.73 0 94.73 1 390.4 0
0.67076 3.572334 1080.73 0 87.04 0 231.7 1
0.87728 0.1147997 423.56 1 72.03 0 9.6 0
0.79762 0.1590198 752.03 0 88.51 0 16.7 0
1 0.3581467 701.56 0 97.62 0 162.4 0
0.55102 1.413921 736.05 0 96.06 0 193.1 0
0.24797 4.455952 852.35 0 98.99 1 144 0
0.42843 0.189888 603.11 0 69.54 0 8.5 0
0.36325 2.754406 761.3 0 97.51 0 93.2 1
0.38837 0.09127574 344.48 0 76.42 0 9.1 0
0.85492 1.030175 793.94 0 95.94 0 111.8 0
0.8485 1.400048 767.49 0 92.16 0 57.3 0
0.63933 0.1349339 543.44 0 75.51 0 11.5 0
0.80584 0.1582085 441.52 0 81.54 0 25.8 0
0.57485 0.4274702 769.32 0 64.46 0 84.9 0
0.6204 0.3244838 598.3 0 99.94 1 111 0
0.67254 6.395225 849.08 0 100 1 9632.2 0
0.52294 0.2713503 591.38 0 87.89 0 34.8 0
0.69612 0.4743569 679.53 0 85.93 0 28.2 0
0.667 1.232054 815.81 1 96.37 0 197.6 0
0.86438 0.1559147 561.57 0 87.61 0 34.1 0
0.55799 0.1542725 573.14 0 37.42 0 48.8 0
1 0.8726173 886.87 0 96.29 1 186.5 0
0.5105 0.7418767 739.34 0 91.59 0 11.9 0
0.91326 1.617157 1019.26 0 96.02 0 72.7 1
0.83532 0.2114018 364.61 1 88.77 0 26.7 0
0.8642 3.377943 696.16 0 100 0 2430.6 0
0.34422 0.2647595 552.15 1 67.04 1 13.6 0
0.62203 0.4710372 595.61 0 80.34 0 18.9 0
0.75732 1.540063 814.24 0 94.47 0 59.8 1
0.21506 0.3801698 441.72 0 56.65 0 6.8 0
0.83623 0.09331277 727.9 0 49.77 0 38.5 0
0.55315 13.47312 1254.04 0 100 1 3235.3 0
0.49956 0.3140284 707.9 0 78.56 0 67.6 0
0.96053 0.3528453 712.53 1 87.87 0 59.9 0
0.30453 0.6093652 1173.75 1 54.61 0 112.3 1
0.45258 0.441356 626.29 0 88.38 1 65.1 0
0.62743 0.1630928 418.54 0 74.01 0 6.1 0
0.67279 0.2816909 763.64 0 87.31 0 22.1 0
0.73015 0.6464322 637.89 1 87.63 0 59.3 0
0.51359 0.3699341 562.17 0 83.55 0 13.8 0
0.66291 0.247278 439.28 0 41.04 0 8.3 0
0.48797 0.204722 902.66 1 83 0 58.2 0
0.52934 7.532948 1711.89 0 100 1 9100.3 0
0.47109 0.2069646 520.06 0 80.57 0 9.5 0
0.72287 0.2827955 453.5 0 38.22 0 48.3 0
1 30.70791 882.05 0 97.85 1 3369.9 1
0.61239 0.2287902 600.4 0 91.09 0 41.7 0
0.7445 0.3032068 645.52 0 87.97 0 31.1 0
0.67373 0.8868373 608.02 0 33.17 0 60.4 0
0.46849 0.09610694 461.26 0 59.22 0 15.1 0
0.59878 1.914013 831.24 0 95.92 0 286.1 0
0.5925 1.344278 921.45 0 87.21 0 206.2 1
0.54417 4.227025 1039.52 0 98.43 0 471.7 1
0.89738 0.1504666 646.24 0 82.1 0 35 0
0.73347 0.2999281 647.5 0 89.81 0 63.8 0
0.47796 0.5467854 759.27 0 81.05 0 16.6 0
0.90155 0.5295756 784.88 0 87.08 0 22.6 0
0.80728 0.3689689 693.55 0 86.55 0 38 0
0.30159 9.327474 678 0 99.4 1 756.7 1
0.40452 0.2726447 374.12 0 62.96 0 17.7 0
0.53919 0.1657571 497.08 0 91.75 0 31.9 0
0.74394 1.201832 606.54 0 97.23 0 114.5 0
0.48497 7.025159 895.62 0 95.86 0 415 1
0.58216 3.225424 872.67 0 95.14 0 66.2 0
0.48722 0.1046107 387.07 0 75.03 0 28 0
0.54278 0.382871 571.46 1 64.3 0 38.9 0
0.27088 0.1179118 372.73 0 72.54 0 17 0
0.7123 0.1816097 533.32 0 58.38 0 16.7 0
0.85223 4.139643 844.16 0 99.95 1 2034.1 1
0.52653 1.444249 697.46 0 91.41 0 87.3 0
1 0.5655721 649.69 1 85.56 0 39.5 0
0.55358 0.9361856 661.79 0 94.48 0 33.5 0
0.59627 2.710354 977.7 0 88.85 0 242.6 1
0.48219 1.069902 839.55 0 100 1 968.7 0
0.80325 0.2086823 649.61 0 79.8 0 11.5 0
1 0.2087228 693.5 0 88.95 0 105 0
0.76262 0.1107461 464.7 0 76.21 0 11.7 0
0.97011 3.215128 777.39 0 98.73 0 623.6 1
0.91642 0.4405491 657.63 0 93.72 0 45.9 0
0.73819 0.9337068 672.51 0 94.08 0 67.5 0
0.64931 0.6383852 602.69 0 97.72 0 228.5 0
0.85627 0.7189486 722.31 0 89.67 0 18.3 0
0.51657 0.1341085 614.17 0 41.91 0 10.8 0
1 1.998756 752.34 1 96.52 0 177.3 0
0.69066 0.2643045 594.02 0 82.71 0 36.3 0
0.61219 1.080003 820.68 0 83.14 0 119.1 1
0.67044 0.1834324 561.81 0 68.64 0 32.2 0
0.26956 0.1849215 512.25 0 59.64 0 7.2 1
0.40544 0.1159002 454.75 0 78.68 0 12.3 0
0.65183 0.2524751 685 0 74.33 0 33.7 0
0.45114 10.81786 1299.98 0 92.83 0 745.5 1
0.49805 0.3011543 563.1 0 89.24 0 18.1 0
0.93918 1.094602 699.73 0 98.11 1 364 0
0.65444 0.4872825 564.81 0 68.61 0 18.7 0
0.57109 1.668441 1035.36 0 79.98 1 185.3 1
0.84587 0.158104 530.11 0 25.27 0 12.9 0
1 11.68214 1069.62 0 94.14 0 389.1 1
0.77527 0.1853841 424.04 1 83.52 0 28.4 0
0.41609 2.617685 966.62 0 81.19 0 250.2 0
0.67276 0.5238785 722.57 0 87.13 0 33.2 0
0.64062 0.895955 785.2 1 93.96 0 126.7 1
0.82045 0.4429945 646.73 0 92.72 0 55.3 0
0.59209 0.1909085 970.86 0 93.07 0 56.7 0
1 0.1816038 586.38 1 88.24 0 38.6 0
0.79165 0.1176152 528.35 0 72.21 0 27.5 0
0.29449 0.7016797 700.43 1 100 1 35 0
0.6578 0.1018974 501.12 0 45.82 0 38.9 0
0.65503 0.4884762 633.22 0 31.13 0 20.9 0
0.76448 0.1892014 541.27 0 75.31 0 19.6 0
0.29926 0.9384386 511.4 0 80 0 14 0
1 0.2387712 455.68 0 80.04 0 9.2 0
0.63831 0.09687742 457.26 0 83.23 0 37.1 0
0.61594 0.3256957 594.32 0 79.93 0 32.9 0
0.38311 0.3826878 547.91 0 87.82 0 24.3 0
0.40752 0.8360124 548.35 1 71.84 1 63.6 0
0.71047 0.2353965 704.3 0 73.98 0 10.9 0
0.599 0.8769084 749.59 0 96.91 0 320.4 1
0.96017 0.2639688 481.76 0 77.99 0 82 0
0.9643 0.3669205 738.44 0 64.91 0 75.9 0
0.46929 0.3788259 746.64 1 75.66 0 31.8 0
0.36121 0.1244758 328.94 1 46.18 0 8.8 0
0.58908 0.08171123 630.71 0 58.63 0 30.7 0
0.59135 19.31304 1283.29 0 99.57 0 774.3 1
0.63371 3.763866 911.84 0 95.7 0 426.9 1
0.85464 0.5694077 599.57 0 98.91 0 164.7 0
0.63376 0.2001656 507.09 0 89.71 0 51.4 0
1 0.2523848 529.22 0 96.08 0 102.3 0
0.7084 8.353272 1131.36 0 98.22 0 467.8 1
0.59407 0.3260277 673.4 1 81.87 0 54.2 0
1 0.1752905 650.36 0 86.35 0 48.5 0
0.81133 0.9772672 617.49 0 97.6 0 258.4 0
0.53909 0.6482538 839.17 0 91.34 0 127.7 0
1 0.2470315 679.48 0 45.28 0 13.6 0
0.54374 0.9590002 802.08 0 25.58 0 32.7 1
0.94057 2.179721 888.38 0 100 1 1049.7 1
0.52592 0.126547 580.76 0 68.86 0 21.9 0
0.83357 0.1524264 410.59 0 72.73 0 20.6 0
0.6505 0.6505775 873.44 0 97.32 0 234.8 0
0.43594 3.398938 1267.59 0 94.62 0 555.9 1
0.6281 1.598375 831.67 1 94.66 0 62.6 1
0.65519 2.594949 944.5 0 95.63 0 234.3 0
0.59111 4.816691 1054.78 0 95.04 0 168.7 1
0.50248 0.2855761 531.57 0 44.68 0 41.2 0
1 1.138439 815.96 0 97.7 0 794.4 0
0.66479 1.535363 712.03 1 96.45 0 199.6 1
0.84127 0.1799142 487.86 0 79.67 0 33.6 0
0.7673 0.728231 677.98 0 82.41 0 39.7 0
0.46635 2.971211 2583.57 0 100 1 411.5 1
0.43099 0.1262634 630.15 0 73.09 0 23.2 0
0.74795 0.3727777 330.52 0 42.32 0 30.4 0
0.48549 4.683216 1065.96 0 91.56 0 210.9 1
0.48493 0.4772265 569.22 0 85.52 0 18.8 0
1 0.1698549 406 0 76.93 0 60.5 0
0.45852 0.7032227 834.44 0 98.81 1 59.6 1
0.82501 0.1963866 410.47 1 63.86 0 8.9 0
0.82667 1.366378 962.38 0 95.68 1 604.7 0
0.7089 0.0928131 470.05 0 80.25 0 28.1 0
0.58175 0.4621415 627.73 0 89.32 0 39.2 0
0.68007 2.251663 888.43 0 95.62 0 162 1
0.6859 1.187024 771.24 1 92.65 0 76.8 0
0.82787 0.3849405 655.23 0 85.14 0 37.8 0
0.52453 0.965114 750.21 0 91.33 0 60.9 0
0.766 0.4978369 754.46 0 80.96 0 117.4 0
0.84801 0.134552 561.65 0 74.47 0 37.5 0
0.94131 2.592866 602.44 0 100 1 1773.2 0
0.57887 1.889944 952.05 0 94.71 0 95.1 0
0.77538 0.1397459 483.05 0 90.34 0 29.3 0
0.54336 0.3069318 731.89 0 74.23 0 12.7 0
1 0.8265185 770.88 1 91.67 0 124.9 0
0.81108 0.2547071 747.92 0 85.19 0 49.6 1
0.66539 0.2672244 493.99 0 40.46 0 43.9 0
0.69357 0.45029 713.06 0 85.39 0 17.1 0
0.71737 0.3873644 436.96 0 60.65 0 13.1 0
0.99223 0.469744 726.96 0 89.83 0 35.2 0
0.57677 0.3166634 528.29 0 85.93 0 30.3 0
0.50884 0.7223525 602.99 1 65.71 1 50.6 0
0.74675 0.2811857 519.96 0 58.92 0 16.8 0
0.53678 9.843646 789.39 1 99.97 1 1854.2 1
1 0.6371822 813.65 0 96.31 0 83.2 0
0.67469 1.529942 860.86 0 97.72 0 572.3 0
0.80472 2.412794 816.63 0 95.21 0 316 0
0.51719 0.645458 789.57 0 69.03 0 77.2 1
0.54045 0.1260109 623.1 0 89.13 0 16 0
0.58647 0.3371492 589.2 0 88.36 0 31.9 0
0.40344 0.413494 654.61 0 89.79 0 35.3 0
0.88538 0.1449424 398.79 0 92.41 0 32.4 0
0.61975 0.2181819 1648.73 1 100 0 498.6 0
0.59547 0.09532329 476.38 0 68.99 0 19.7 0
0.61432 1.662338 793.13 0 96.4 0 135.8 0
0.58036 0.1485352 476.28 0 75.73 0 26.1 0
0.99134 7.418093 720.81 0 100 1 5800.5 0
0.50187 0.1871129 464.22 1 51.02 0 19.2 0
0.78617 0.8224137 797.26 0 80.75 0 127.9 0
0.99635 0.2326009 576.77 0 77.03 0 36 0
0.63194 13.1085 1088.74 0 98.63 0 1098.7 1
0.90212 0.8800624 617.25 0 86.85 0 18.1 0
0.60438 2.705529 843.36 0 98.83 0 692.1 1
0.66511 0.8444627 767.77 1 91.74 0 82.7 0
0.60652 0.1391284 584.12 1 65.38 0 22 0
0.56885 0.1762583 403.03 1 57.66 0 12.8 0
1 8.08399 1114.52 0 96.42 0 239.3 1
0.78717 0.5341239 610.5 0 94.9 0 91.1 0
0.63254 5.148003 1057.89 0 97.18 0 336.2 1
0.75847 0.8259566 649.5 0 78.08 0 124.9 0
0.88395 0.5952628 751.57 0 91.97 0 77 0
0.43505 0.3897667 550.07 0 75.81 0 34.9 0
0.59294 0.9498059 790.7 0 98.5 0 287.4 0
0.78903 1.646932 788.81 0 96.85 0 240.6 0
0.88107 0.8760002 1058 0 85.77 0 180.4 0
0.48649 0.4804416 634.6 0 88.56 0 23.8 0
